# Supplementary material for: Simultaneous Analysis of Organic Acids, Glycerol and Phenolic Acids in Wines Using Gas Chromatography-Mass Spectrometry
Source: Foods. 2024 Jan 5;13(2):186. doi: 10.3390/foods13020186 (PMC10814861; doi:10.3390/foods13020186)
Supplement: Supplementary file 1 [file foods-13-00186-s001.zip]

Archive with 1 entries (1 files):
- foods-2781928-supplementary.pdf
